# Supplementary material for: Contemporary challenges for a curriculum to foster interest in surgical careers: a multicentric study on the evolving needs of female medical students to consider a career as a surgeon in Germany
Source: BMC Med Educ. 2026 Jul 3;26:1070. doi: 10.1186/s12909-026-09247-y (PMC13330337; doi:10.1186/s12909-026-09247-y)
Supplement: Supplementary file 1 — Additional file 1. The original questionnaire in German is available in Supplemental file 1. Details about the construction of the questionnaire are available in Supplemental file 2. [file 12909_2026_9247_MOESM1_ESM.zip]

Archive with 3 entries (3 files):
- Supplement_3.pdf
- Supplement_1.pdf
- Supplement_2.pdf
